# Supplementary material for: A DIO2 missense mutation and its impact on fetal response to PRRSV infection
Source: BMC Vet Res. 2024 Jun 12;20:255. doi: 10.1186/s12917-024-04099-4 (PMC11167750; doi:10.1186/s12917-024-04099-4)
Supplement: Supplementary file 4 — Additional file 4 [file 12917_2024_4099_MOESM4_ESM.csv]

Trial	Batch	Gilt_id	ID_fetus	Fetal.DRGA	Dam.DRGA	Sire.DRGA	Asn91Ser	Sex	sex	LS_exclmum	fet_pres	fet_class	fet_via	fet_surv	pcr_fet_ser	pcr_fet_thy	T4_si	T3_si	Cort_ugdl	wt_fetus	crl	wt_brain	wt_brain_lvr
trial-1	2	G27	G27_L2	AB	NA	AB	CD	Female	0	11	MEC-B	HV-MEC	0	1	4.98	6.29	39.61	0.68	32.38	1158.45	31.20	24.10	0.57
trial-1	2	G27	G27_L3	AA	NA	AB	CC	Male	1	11	VIA	HV-VIA	1	1	6.74	7.80	8.54	0.24	19.45	1504.35	31.00	26.80	0.58
trial-1	2	G33	G33_L5	AA	AA	AB	CC	Female	0	18	VIA	HV-VIA	1	1	7.05	7.68	10.71	0.35	30.83	847.55	26.30	25.50	1.08
trial-1	2	G27	G27_L6	AA	NA	AB	CC	Male	1	11	AUT	Dead	0	0	NA	3.69	NA	NA	NA	695.05	25.50	NA	NA
trial-1	2	G27	G27_R1	AA	NA	AB	CC	Female	0	11	AUT	Dead	0	0	NA	3.80	NA	NA	NA	1187.25	30.50	NA	NA
trial-1	2	G27	G27_R2	noSNP	NA	AB	CD	Male	1	11	AUT	Dead	0	0	NA	5.05	NA	NA	NA	973.15	26.80	NA	NA
trial-1	2	G27	G27_R3	AB	NA	AB	CD	Male	1	11	MEC-B	HV-MEC	0	1	6.32	7.15	8.62	0.34	35.98	773.05	25.70	24.80	0.90
trial-1	2	G27	G27_R4	AA	NA	AB	CC	Male	1	11	DEC	Dead	0	0	3.83	5.81	NA	NA	NA	1351.85	32.70	NA	NA
trial-1	2	G33	G33_R6	AA	AA	AB	CC	Female	0	18	VIA	HV-VIA	1	1	5.73	7.43	8.83	0.33	23.87	913.05	27.70	24.60	1.14
trial-1	2	G31	G31_L1	noSNP	AB	AB	CC	Male	1	17	AUT	Dead	0	0	NA	3.79	NA	NA	NA	732.75	27.30	NA	NA
trial-1	2	G31	G31_L10	noSNP	AB	AB	CD	Male	1	17	AUT	Dead	0	0	NA	5.11	NA	NA	NA	747.15	31.40	NA	NA
trial-1	2	G31	G31_L2	noSNP	AB	AB	CC	Male	1	17	AUT	Dead	0	0	NA	3.72	NA	NA	NA	488.25	26.10	NA	NA
trial-1	2	G31	G31_L3	noSNP	AB	AB	CD	Female	0	17	AUT	Dead	0	0	NA	4.92	NA	NA	NA	728.65	25.00	NA	NA
trial-1	2	G31	G31_L4	noSNP	AB	AB	CD	Male	1	17	AUT	Dead	0	0	NA	3.83	NA	NA	NA	467.15	23.20	NA	NA
trial-1	2	G34	G34_L2	AB	BB	AB	CC	Female	0	15	VIA	HV-VIA	1	1	6.97	7.36	52.63	0.50	26.96	769.55	26.40	25.30	1.43
trial-1	2	G34	G34_R2	BB	BB	AB	CD	Female	0	15	VIA	HV-VIA	1	1	6.60	7.27	33.44	0.22	32.14	970.25	29.70	23.20	1.20
trial-1	2	G31	G31_L8	noSNP	AB	AB	CC	Male	1	17	AUT	Dead	0	0	NA	3.38	NA	NA	NA	501.65	25.80	NA	NA
trial-1	2	G31	G31_L9	noSNP	AB	AB	CD	Male	1	17	AUT	Dead	0	0	NA	3.77	NA	NA	NA	847.85	27.20	NA	NA
trial-1	2	G31	G31_R1	noSNP	AB	AB	CD	Male	1	17	AUT	Dead	0	0	NA	2.58	NA	NA	NA	1256.55	31.30	NA	NA
trial-1	2	G31	G31_R2	noSNP	AB	AB	CD	Male	1	17	AUT	Dead	0	0	NA	3.76	NA	NA	NA	765.35	26.40	NA	NA
trial-1	2	G31	G31_R3	noSNP	AB	AB	CC	Male	1	17	AUT	Dead	0	0	NA	2.88	NA	NA	NA	459.95	25.00	NA	NA
trial-1	2	G34	G34_L6	BB	BB	AB	CD	Female	0	15	VIA	HV-VIA	1	1	6.11	7.24	7.47	0.28	15.04	801.15	27.20	24.30	1.37
trial-1	2	G31	G31_R6	noSNP	AB	AB	CC	Male	1	17	AUT	Dead	0	0	NA	2.52	NA	NA	NA	628.15	24.20	NA	NA
trial-1	2	G31	G31_R7	noSNP	AB	AB	CC	Male	1	17	AUT	Dead	0	0	NA	2.61	NA	NA	NA	428.85	23.20	NA	NA
trial-1	2	G33	G33_L1	noSNP	AA	AB	CD	Female	0	18	AUT	Dead	0	0	NA	4.11	NA	NA	NA	553.15	24.70	NA	NA
trial-1	2	G33	G33_L3	AB	AA	AB	CD	Male	1	18	MEC-B	HV-MEC	0	1	6.37	6.32	17.51	0.49	48.11	850.15	27.10	23.30	0.72
trial-1	2	G33	G33_L4	AB	AA	AB	CD	Female	0	18	DEC	Dead	0	0	NA	4.72	NA	NA	NA	932.65	31.20	NA	NA
trial-1	2	G33	G33_L6	noSNP	AA	AB	CC	Male	1	18	AUT	Dead	0	0	NA	5.73	NA	NA	NA	784.65	26.00	NA	NA
trial-1	2	G33	G33_R2	AA	AA	AB	CC	Male	1	18	VIA	HV-VIA	1	1	6.41	6.78	8.45	0.13	9.41	1034.05	30.30	25.80	1.40
trial-1	2	G27	G27_L1	AA	NA	AB	CC	Male	1	11	VIA	HV-VIA	1	1	5.59	6.07	14.09	0.36	32.13	1383.15	29.10	22.10	0.41
trial-1	2	G31	G31_R8	BB	AB	AB	CD	Male	1	17	VIA	HV-VIA	1	1	5.65	5.92	49.12	0.58	22.49	1170.95	30.00	23.50	0.55
trial-1	2	G33	G33_R7	noSNP	AA	AB	CC	Female	0	18	AUT	Dead	0	0	NA	3.20	NA	NA	NA	617.15	23.20	NA	NA
trial-1	2	G33	G33_L9	AA	AA	AB	CC	Female	0	18	VIA	HV-VIA	1	1	0.00	5.74	26.94	0.57	12.61	955.15	29.10	26.80	1.22
trial-1	2	G33	G33_R9	noSNP	AA	AB	CC	Female	0	18	AUT	Dead	0	0	NA	5.00	NA	NA	NA	709.75	26.60	NA	NA
trial-1	2	G34	G34_L1	noSNP	BB	AB	CD	Male	1	15	AUT	Dead	0	0	NA	3.48	NA	NA	NA	827.35	27.50	NA	NA
trial-1	2	G31	G31_L6	AA	AB	AB	CC	Female	0	17	VIA	HV-VIA	1	1	6.16	5.49	41.38	0.63	72.59	709.55	25.80	18.90	0.68
trial-1	2	G31	G31_L7	AB	AB	AB	CC	Male	1	17	VIA	HV-VIA	1	1	5.30	5.22	3.66	0.28	NA	501.55	23.10	19.80	1.30
trial-1	2	G34	G34_L4	BB	BB	AB	CD	Female	0	15	DEC	Dead	0	0	NA	6.10	NA	NA	NA	761.35	26.70	NA	NA
trial-1	2	G34	G34_L5	AB	BB	AB	CC	Male	1	15	AUT	Dead	0	0	NA	3.60	NA	NA	NA	695.85	24.90	NA	NA
trial-1	2	G27	G27_L4	AA	NA	AB	CC	Female	0	11	VIA	HV-VIA	1	1	2.83	4.84	31.43	0.49	16.22	885.65	28.50	24.30	1.06
trial-1	2	G33	G33_L2	AB	AA	AB	CD	Male	1	18	VIA	LV-VIA	1	1	6.62	2.89	15.80	0.61	49.31	751.85	25.80	22.30	0.86
trial-1	2	G34	G34_R3	noSNP	BB	AB	CD	Female	0	15	AUT	Dead	0	0	NA	3.46	NA	NA	NA	885.75	27.40	NA	NA
trial-1	2	G34	G34_R4	noSNP	BB	AB	CD	Female	0	15	AUT	Dead	0	0	NA	1.90	NA	NA	NA	872.35	26.30	NA	NA
trial-1	2	G34	G34_R5	noSNP	BB	AB	CC	Male	1	15	AUT	Dead	0	0	NA	0.00	NA	NA	NA	742.45	24.80	NA	NA
trial-1	2	G34	G34_R6	noSNP	BB	AB	CC	Male	1	15	AUT	Dead	0	0	NA	2.00	NA	NA	NA	612.15	24.90	NA	NA
trial-1	2	G33	G33_L8	AB	AA	AB	CD	Male	1	18	VIA	LV-VIA	1	1	1.28	2.74	26.27	0.41	22.21	1129.65	30.60	26.40	0.94
trial-1	2	G31	G31_R4	AB	AB	AB	CC	Female	0	17	VIA	LV-VIA	1	1	6.28	2.69	11.23	0.41	37.70	1150.15	28.90	24.70	0.59
trial-1	2	G35	G35_L6	AA	AA	AB	CC	Male	1	17	MEC-B	HV-MEC	0	1	0.00	0.00	26.96	1.76	NA	364.45	22.20	22.10	1.77
trial-1	2	G34	G34_L3	AB	BB	AB	CC	Female	0	15	VIA	LV-VIA	1	1	2.54	2.35	32.52	0.60	10.94	797.65	28.10	23.50	1.09
trial-1	2	G33	G33_L7	AB	AA	AB	CD	Female	0	18	VIA	LV-VIA	1	1	0.15	2.28	28.63	0.62	8.00	928.65	30.70	25.20	1.17
trial-1	2	G34	G34_L7	AB	BB	AB	CC	Female	0	15	VIA	LV-VIA	1	1	0.73	1.58	32.84	0.53	8.02	835.35	27.40	27.40	1.29
trial-1	2	G34	G34_L8	BB	BB	AB	CD	Female	0	15	VIA	LV-VIA	1	1	0.42	1.54	26.90	0.61	8.71	513.15	25.10	23.40	1.79
trial-1	2	G34	G34_R1	BB	BB	AB	CD	Female	0	15	VIA	LV-VIA	1	1	0.00	1.39	30.65	0.58	11.16	763.75	27.10	25.00	1.26
trial-1	2	G34	G34_L9	BB	BB	AB	CD	Male	1	15	VIA	LV-VIA	1	1	0.00	1.24	19.70	0.52	6.27	922.95	28.40	27.20	1.09
trial-1	2	G35	G35_L5	AA	AA	AB	CC	Female	0	17	VIA	LV-VIA	1	1	0.00	0.84	37.70	0.99	16.62	617.45	25.20	22.60	1.25
trial-1	2	G35	G35_L2	AA	AA	AB	CC	Female	0	17	VIA	LV-VIA	1	1	0.00	0.83	30.24	0.88	13.16	930.55	29.10	26.90	1.20
trial-1	2	G27	G27_R6	AA	NA	AB	CC	Female	0	11	VIA	LV-VIA	1	1	0.09	0.77	46.06	0.85	13.84	1039.45	28.80	25.90	0.93
trial-1	2	G33	G33_R5	AB	AA	AB	CD	Male	1	18	VIA	LV-VIA	1	1	5.41	0.38	15.55	0.32	33.36	779.95	28.20	26.80	1.22
trial-1	2	G27	G27_R5	AB	NA	AB	CD	Female	0	11	VIA	UNIF	1	1	0.22	0.00	40.23	0.63	13.29	1267.45	32.00	28.30	0.93
trial-1	2	G31	G31_R5	AA	AB	AB	CC	Female	0	17	VIA	UNIF	1	1	5.32	0.00	13.10	0.51	NA	990.85	27.10	22.30	0.51
trial-1	2	G33	G33_R1	AA	AA	AB	CC	Male	1	18	VIA	UNIF	1	1	1.48	0.00	21.29	0.39	5.63	462.45	23.80	19.60	1.74
trial-1	2	G33	G33_R3	AA	AA	AB	CC	Male	1	18	VIA	UNIF	1	1	1.62	0.00	25.69	0.36	4.17	624.25	24.30	25.60	1.83
trial-1	2	G33	G33_R4	AB	AA	AB	CD	Male	1	18	VIA	UNIF	1	1	0.57	0.00	17.97	0.34	6.32	599.55	25.40	23.90	1.67
trial-1	2	G33	G33_R8	AB	AA	AB	CD	Male	1	18	VIA	UNIF	1	1	0.91	0.00	25.40	1.18	45.89	237.25	20.90	18.60	2.19
trial-1	2	G35	G35_L1	AA	AA	AB	CC	Female	0	17	VIA	UNIF	1	1	0.00	0.00	NA	NA	NA	614.35	24.80	25.00	1.77
trial-1	2	G35	G35_L3	AB	AA	AB	CD	Male	1	17	VIA	UNIF	1	1	0.05	0.00	37.30	1.00	17.44	1205.15	30.30	27.00	0.93
trial-1	2	G35	G35_L4	AA	AA	AB	CC	Male	1	17	VIA	UNIF	1	1	0.00	0.00	36.51	1.01	20.69	802.95	28.10	22.50	1.03
trial-1	2	G35	G35_L7	AA	AA	AB	CC	Female	0	17	VIA	UNIF	1	1	0.00	0.00	29.80	0.77	30.61	544.75	24.10	22.50	2.01
trial-1	2	G35	G35_L8	AA	AA	AB	CC	Male	1	17	VIA	UNIF	1	1	0.00	0.00	28.74	0.67	14.63	1141.55	30.40	26.50	0.91
trial-1	2	G35	G35_R1	AB	AA	AB	CD	Female	0	17	VIA	UNIF	1	1	0.00	0.00	33.97	0.91	14.16	1076.95	29.30	25.70	0.88
trial-1	2	G35	G35_R2	AA	AA	AB	CC	Male	1	17	VIA	UNIF	1	1	0.00	0.00	26.39	0.69	7.41	889.25	28.70	28.80	1.31
trial-1	2	G35	G35_R3	AB	AA	AB	CD	Female	0	17	VIA	UNIF	1	1	0.00	0.00	29.25	0.85	7.03	1189.95	31.10	28.10	0.96
trial-1	2	G35	G35_R4	AB	AA	AB	CD	Male	1	17	VIA	UNIF	1	1	0.00	0.00	31.28	1.04	11.92	957.95	29.40	25.60	0.99
trial-1	2	G35	G35_R5	AA	AA	AB	CC	Female	0	17	VIA	UNIF	1	1	0.00	0.00	NA	NA	NA	587.85	25.00	25.30	2.06
trial-1	2	G35	G35_R6	AB	AA	AB	CD	Female	0	17	VIA	UNIF	1	1	0.00	0.00	NA	NA	NA	707.65	29.40	26.30	1.58
trial-1	2	G35	G35_R7	AB	AA	AB	CD	Female	0	17	VIA	UNIF	1	1	0.00	0.00	31.71	1.09	5.89	550.35	25.00	23.80	2.16
trial-1	2	G35	G35_R8	noSNP	AA	AB	CD	Male	1	17	VIA	UNIF	1	1	0.00	0.00	NA	NA	NA	589.65	25.10	23.60	2.05
trial-1	2	G35	G35_R9	noSNP	AA	AB	CD	Female	0	17	VIA	UNIF	1	1	NA	0.00	NA	NA	NA	871.05	29.20	28.00	1.25
trial-2	5	G245	G245_R1	AA	AA	AA	CC	Male	1	13	VIA	HV-VIA	1	1	7.60	7.89	58.02	0.36	31.78	1268.49	39.98	29.52	0.76
trial-2	5	G246	G246_R7	BB	BB	BB	CD	Male	1	14	VIA	HV-VIA	1	1	7.48	7.64	40.78	0.66	24.10	780.09	34.19	23.92	1.09
trial-2	5	G246	G246_L4	BB	BB	BB	CD	Female	0	14	VIA	HV-VIA	1	1	7.56	7.24	77.99	0.66	25.21	941.79	36.23	28.62	1.43
trial-2	5	G242	G242_L3	AA	AA	AA	CC	Male	1	18	VIA	HV-VIA	1	1	8.82	7.09	32.31	0.32	20.77	932.99	36.26	28.22	1.82
trial-2	5	G246	G246_L3	BB	BB	BB	CD	Male	1	14	VIA	HV-VIA	1	1	8.34	6.95	59.75	0.55	26.17	1059.19	37.09	30.82	1.42
trial-2	6	G249	G249_L9	BB	BB	BB	CD	Male	1	19	VIA	HV-VIA	1	1	7.88	6.83	46.49	0.66	11.34	923.72	38.76	27.92	1.46
trial-2	5	G245	G245_L6	AA	AA	AA	CC	Male	1	13	VIA	HV-VIA	1	1	9.22	6.54	66.86	0.71	33.84	653.69	32.56	24.02	0.73
trial-2	5	G244	G244_L7	AA	AA	AA	CC	Female	0	16	VIA	HV-VIA	1	1	7.43	6.51	101.98	0.72	31.54	992.99	38.17	28.92	0.86
trial-2	6	G249	G249_R10	BB	BB	BB	CD	Male	1	19	VIA	HV-VIA	1	1	6.79	6.49	37.10	0.38	21.88	914.89	36.97	28.32	1.36
trial-2	6	G249	G249_L8	BB	BB	BB	CD	Male	1	19	VIA	HV-VIA	1	1	7.66	6.43	51.54	0.72	NA	813.29	35.42	27.62	1.12
trial-2	5	G242	G242_R2	AA	AA	AA	CC	Female	0	18	VIA	HV-VIA	1	1	8.42	6.22	37.60	0.33	26.78	883.49	36.00	25.12	1.45
trial-2	5	G246	G246_R1	BB	BB	BB	CD	Female	0	14	VIA	HV-VIA	1	1	6.87	5.77	31.67	0.41	26.36	1220.89	38.37	26.22	0.79
trial-2	5	G243	G243_R7	BB	BB	BB	CD	Male	1	16	VIA	LV-VIA	1	1	2.97	3.84	133.03	2.83	67.50	410.22	26.38	20.42	1.04
trial-2	5	G242	G242_L9	AA	AA	AA	CC	Male	1	18	VIA	LV-VIA	1	1	1.52	3.59	76.80	0.62	NA	804.99	34.78	26.72	1.36
trial-2	6	G249	G249_R3	BB	BB	BB	CD	Female	0	19	VIA	LV-VIA	1	1	0.98	3.49	86.78	0.76	NA	636.69	33.23	24.82	1.50
trial-2	5	G242	G242_L1	AA	AA	AA	CC	Female	0	18	VIA	LV-VIA	1	1	3.22	3.03	101.50	0.81	3.58	918.49	36.50	29.22	1.60
trial-2	5	G244	G244_L5	AA	AA	AA	CC	Female	0	16	VIA	LV-VIA	1	1	0.00	2.49	98.09	0.80	8.85	1203.69	40.82	28.42	0.85
trial-2	5	G243	G243_L9	BB	BB	BB	CD	Female	0	16	VIA	LV-VIA	1	1	2.07	2.39	85.06	0.93	16.56	463.99	28.52	21.92	1.58
trial-2	5	G242	G242_L6	AA	AA	AA	CC	Female	0	18	VIA	LV-VIA	1	1	2.13	2.35	86.08	0.90	NA	969.89	38.47	27.12	1.39
trial-2	5	G243	G243_L5	BB	BB	BB	CD	Female	0	16	VIA	LV-VIA	1	1	0.54	2.35	97.02	0.81	5.16	747.59	32.32	24.12	1.39
trial-2	5	G242	G242_L10	AA	AA	AA	CC	Female	0	18	VIA	LV-VIA	1	1	1.57	2.31	87.56	0.81	NA	1097.09	38.57	27.52	1.02
trial-2	5	G246	G246_L1	BB	BB	BB	CD	Female	0	14	VIA	LV-VIA	1	1	2.51	2.30	98.12	0.38	9.55	1230.59	40.56	28.02	1.08
trial-2	5	G244	G244_L8	AA	AA	AA	CC	Female	0	16	VIA	LV-VIA	1	1	0.80	2.28	101.07	0.81	NA	1268.39	43.53	28.72	0.91
trial-2	5	G243	G243_L6	BB	BB	BB	CD	Female	0	16	VIA	LV-VIA	1	1	1.26	2.24	76.07	0.70	NA	676.29	31.28	22.52	1.10
trial-2	6	G251	G251_R5	AA	AA	AA	CC	Female	0	10	VIA	LV-VIA	1	1	1.33	2.10	133.64	0.89	20.18	1286.19	41.37	30.72	0.80
trial-2	6	G249	G249_L1	BB	BB	BB	CD	Male	1	19	VIA	LV-VIA	1	1	2.14	2.04	78.48	0.71	7.21	959.89	37.05	28.12	1.23
trial-2	6	G249	G249_R11	BB	BB	BB	CD	Female	0	19	VIA	LV-VIA	1	1	2.85	1.93	86.22	0.72	NA	1092.19	39.45	28.92	1.03
trial-2	5	G243	G243_L8	BB	BB	BB	CD	Male	1	16	VIA	LV-VIA	1	1	2.04	1.86	98.26	0.81	NA	1163.49	38.26	28.62	0.95
trial-2	5	G243	G243_L10	BB	BB	BB	CD	Male	1	16	VIA	LV-VIA	1	1	0.95	1.60	88.00	0.86	NA	1094.99	36.58	27.22	0.95
trial-2	5	G242	G242_L2	AA	AA	AA	CC	Male	1	18	AUT	Dead	0	0	NA	NA	NA	NA	NA	930.12	35.37	NA	NA
trial-2	5	G242	G242_R3	AA	AA	AA	CC	Female	0	18	VIA	LV-VIA	1	1	1.42	1.58	96.32	0.88	6.04	861.79	35.87	27.42	1.39
trial-2	6	G249	G249_R6	BB	BB	BB	CD	Male	1	19	VIA	LV-VIA	1	1	0.74	1.57	65.26	0.68	NA	818.49	35.23	28.72	1.32
trial-2	5	G242	G242_L4	AA	AA	AA	CC	Female	0	18	VIA	LV-VIA	1	1	2.53	1.55	95.03	0.79	NA	1028.39	37.87	27.22	1.23
trial-2	5	G242	G242_L7	AA	AA	AA	CC	Male	1	18	MEC-B	HV-MEC	0	1	0.00	2.07	90.39	0.89	NA	891.89	36.41	27.72	1.03
trial-2	5	G242	G242_R1	AA	AA	AA	CC	Male	1	18	AUT	Dead	0	0	NA	NA	NA	NA	NA	794.29	35.35	NA	NA
trial-2	6	G249	G249_R2	BB	BB	BB	CD	Male	1	19	VIA	LV-VIA	1	1	1.35	1.09	72.63	0.55	7.99	904.19	37.23	30.72	1.42
trial-2	5	G242	G242_L8	AA	AA	AA	CC	Male	1	18	VIA	LV-VIA	1	1	1.71	0.87	88.07	0.94	NA	833.49	36.70	29.52	1.28
trial-2	5	G242	G242_R4	AA	AA	AA	CC	Male	1	18	AUT	Dead	0	0	NA	NA	NA	NA	NA	879.12	35.33	NA	NA
trial-2	5	G242	G242_R5	AA	AA	AA	CC	Female	0	18	MEC-H	HV-MEC	0	1	8.63	5.33	25.94	0.38	17.78	755.69	34.39	26.72	1.72
trial-2	5	G242	G242_R6	AA	AA	AA	CC	Male	1	18	AUT	Dead	0	0	NA	NA	NA	NA	NA	882.32	34.38	NA	NA
trial-2	5	G242	G242_R7	AA	AA	AA	CC	Male	1	18	AUT	Dead	0	0	NA	NA	NA	NA	NA	778.22	34.10	NA	NA
trial-2	5	G242	G242_R9	AA	AA	AA	CC	Female	0	18	DEC	Dead	0	0	NA	NA	NA	NA	NA	764.52	35.46	NA	NA
trial-2	5	G244	G244_L3	AA	AA	AA	CC	Male	1	16	VIA	LV-VIA	1	1	0.88	0.75	90.16	0.61	NA	1203.89	40.49	28.02	0.84
trial-2	5	G244	G244_R8	AA	AA	AA	CC	Male	1	16	VIA	LV-VIA	1	1	0.00	0.67	87.78	0.89	11.66	1120.39	38.53	28.72	0.97
trial-2	5	G243	G243_L1	BB	BB	BB	CD	Female	0	16	VIA	LV-VIA	1	1	2.67	0.26	70.67	0.62	NA	822.69	34.51	26.92	1.41
trial-2	6	G249	G249_R4	BB	BB	BB	CD	Male	1	19	VIA	LV-VIA	1	1	1.08	0.23	78.55	0.61	10.89	749.09	35.41	27.52	1.36
trial-2	6	G249	G249_R8	BB	BB	BB	CD	Male	1	19	VIA	LV-VIA	1	1	1.20	0.07	69.75	0.67	NA	906.99	35.55	29.22	1.28
trial-2	5	G243	G243_R1	BB	BB	BB	CD	Female	0	16	AUT	Dead	0	0	NA	NA	NA	NA	NA	1075.62	36.84	NA	NA
trial-2	5	G243	G243_R2	BB	BB	BB	CD	Female	0	16	AUT	Dead	0	0	NA	NA	NA	NA	NA	746.52	33.12	NA	NA
trial-2	5	G243	G243_R3	BB	BB	BB	CD	Male	1	16	MEC-B	HV-MEC	0	1	8.80	5.28	50.27	0.75	38.55	1034.99	34.55	22.62	0.69
trial-2	5	G243	G243_R4	BB	BB	BB	CD	Male	1	16	AUT	Dead	0	0	NA	NA	NA	NA	NA	663.62	31.33	NA	NA
trial-2	5	G243	G243_R5	BB	BB	BB	CD	Male	1	16	MEC-H	HV-MEC	0	1	8.70	6.83	39.46	0.36	19.74	700.99	31.90	28.22	2.37
trial-2	5	G243	G243_R6	BB	BB	BB	CD	Male	1	16	AUT	Dead	0	0	NA	NA	NA	NA	NA	1138.32	38.70	NA	NA
trial-2	5	G244	G244_L6	AA	AA	AA	CC	Male	1	16	DEC	Dead	0	0	NA	NA	NA	NA	NA	1033.79	37.44	NA	NA
trial-2	5	G244	G244_R2	AA	AA	AA	CC	Male	1	16	MEC-B	HV-MEC	0	1	7.41	6.70	45.41	0.61	NA	1286.19	38.53	25.62	0.78
trial-2	5	G244	G244_R3	AA	AA	AA	CC	Female	0	16	MEC-B	HV-MEC	0	1	8.02	5.53	57.92	1.17	46.74	1090.89	35.85	25.12	0.70
trial-2	5	G244	G244_R4	AA	AA	AA	CC	Male	1	16	MEC-B	HV-MEC	0	1	8.07	7.13	18.93	0.83	47.74	837.39	33.74	24.02	0.87
trial-2	5	G244	G244_R5	AA	AA	AA	CC	Male	1	16	AUT	Dead	0	0	NA	NA	NA	NA	NA	799.82	35.60	NA	NA
trial-2	5	G244	G244_R6	AA	AA	AA	CC	Female	0	16	AUT	Dead	0	0	NA	NA	NA	NA	NA	937.92	37.46	NA	NA
trial-2	5	G244	G244_R7	AA	AA	AA	CC	Female	0	16	MEC-H	HV-MEC	0	1	8.36	7.45	76.21	0.66	NA	991.99	37.17	26.72	1.08
trial-2	5	G245	G245_L1	AA	AA	AA	CC	Female	0	13	AUT	Dead	0	0	NA	NA	NA	NA	NA	905.82	36.05	NA	NA
trial-2	5	G245	G245_L2	AA	AA	AA	CC	Male	1	13	MEC-B	HV-MEC	0	1	9.10	8.18	62.97	1.01	NA	1216.79	39.04	26.92	0.57
trial-2	5	G245	G245_L3	AA	AA	AA	CC	Male	1	13	AUT	Dead	0	0	NA	NA	NA	NA	NA	733.52	35.49	NA	NA
trial-2	5	G245	G245_L4	AA	AA	AA	CC	Male	1	13	MEC-B	HV-MEC	0	1	8.67	6.63	67.15	1.00	23.54	1135.69	36.24	26.42	0.69
trial-2	5	G245	G245_L5	AA	AA	AA	CC	Female	0	13	MEC-B	HV-MEC	0	1	9.09	7.52	56.51	0.83	NA	1082.69	38.75	26.32	0.63
trial-2	5	G245	G245_L7	AA	AA	AA	CC	Female	0	13	DEC	Dead	0	0	NA	NA	NA	NA	NA	879.62	36.70	NA	NA
trial-2	5	G245	G245_R2	AA	AA	AA	CC	Male	1	13	MEC-B	HV-MEC	0	1	8.72	7.89	48.32	0.92	43.82	1103.49	37.30	30.12	0.59
trial-2	5	G245	G245_R3	AA	AA	AA	CC	Male	1	13	MEC-B	HV-MEC	0	1	8.64	6.77	81.26	0.87	NA	656.99	32.06	24.12	0.95
trial-2	5	G245	G245_R4	AA	AA	AA	CC	Female	0	13	MEC-B	HV-MEC	0	1	8.87	7.74	49.34	0.99	NA	782.59	33.17	23.82	0.78
trial-2	5	G245	G245_R5	AA	AA	AA	CC	Male	1	13	MEC-H	HV-MEC	0	1	8.58	8.54	41.82	0.48	NA	853.69	34.47	24.52	0.73
trial-2	5	G245	G245_R6	AA	AA	AA	CC	Female	0	13	MEC-H	HV-MEC	0	1	8.00	2.52	68.76	0.71	NA	913.79	34.75	27.22	0.88
trial-2	5	G246	G246_L2	BB	BB	BB	CD	Male	1	14	DEC	Dead	0	0	NA	NA	NA	NA	NA	1230.82	38.86	NA	NA
trial-2	5	G246	G246_L5	BB	BB	BB	CD	Female	0	14	MEC-B	HV-MEC	0	1	8.24	4.08	40.21	0.75	27.15	914.59	33.47	22.82	0.84
trial-2	5	G246	G246_L6	BB	BB	BB	CD	Male	1	14	AUT	Dead	0	0	NA	NA	NA	NA	NA	601.42	32.11	NA	NA
trial-2	5	G246	G246_R2	BB	BB	BB	CD	Male	1	14	MEC-B	HV-MEC	0	1	7.59	5.62	59.17	0.28	41.32	1139.39	35.94	24.52	0.65
trial-2	5	G246	G246_R3	BB	BB	BB	CD	Male	1	14	AUT	Dead	0	0	NA	NA	NA	NA	NA	960.92	36.75	NA	NA
trial-2	5	G246	G246_R4	BB	BB	BB	CD	Male	1	14	AUT	Dead	0	0	NA	NA	NA	NA	NA	584.32	32.40	NA	NA
trial-2	5	G246	G246_R5	BB	BB	BB	CD	Male	1	14	AUT	Dead	0	0	NA	NA	NA	NA	NA	667.02	31.23	NA	NA
trial-2	5	G246	G246_R6	BB	BB	BB	CD	Female	0	14	DEC	Dead	0	0	NA	NA	NA	NA	NA	745.82	34.60	NA	NA
trial-2	5	G246	G246_R8	BB	BB	BB	CD	Female	0	14	MEC-B	HV-MEC	0	1	8.35	6.95	57.58	0.99	40.67	1304.29	38.04	24.82	0.60
trial-2	5	G242	G242_L5	AA	AA	AA	CC	Female	0	18	VIA	UNIF	1	1	2.77	0.00	85.82	0.80	9.92	772.39	34.59	25.12	1.29
trial-2	5	G243	G243_L2	BB	BB	BB	CD	Female	0	16	VIA	UNIF	1	1	1.01	0.00	68.71	0.63	NA	639.19	31.39	24.82	1.83
trial-2	5	G243	G243_L3	BB	BB	BB	CD	Female	0	16	VIA	UNIF	1	1	0.00	0.00	111.83	0.73	10.33	962.79	36.28	25.12	0.93
trial-2	5	G243	G243_L4	BB	BB	BB	CD	Male	1	16	VIA	UNIF	1	1	2.19	0.00	105.75	0.80	NA	1217.69	37.15	29.52	0.97
trial-2	5	G244	G244_L1	AA	AA	AA	CC	Female	0	16	VIA	UNIF	1	1	0.54	0.00	104.59	0.75	NA	992.39	39.32	29.82	1.02
trial-2	5	G244	G244_L2	AA	AA	AA	CC	Male	1	16	VIA	UNIF	1	1	0.00	0.00	102.73	0.84	7.27	1295.19	43.49	30.12	0.82
trial-2	5	G244	G244_L4	AA	AA	AA	CC	Female	0	16	VIA	UNIF	1	1	1.78	0.00	64.84	0.50	NA	932.59	38.14	27.12	1.10
trial-2	5	G244	G244_R1	AA	AA	AA	CC	Female	0	16	VIA	UNIF	1	1	0.90	0.00	107.44	0.72	9.96	1277.79	40.82	31.22	0.87
trial-2	6	G247	G247_L1	BB	BB	BB	CD	Male	1	14	VIA	UNIF	1	1	0.00	0.00	79.08	1.03	NA	855.49	35.32	28.62	1.42
trial-2	6	G247	G247_L2	BB	BB	BB	CD	Male	1	14	VIA	UNIF	1	1	0.00	0.00	76.04	0.82	NA	750.09	33.15	22.12	1.27
trial-2	6	G247	G247_L3	BB	BB	BB	CD	Female	0	14	VIA	UNIF	1	1	0.00	0.00	89.62	1.27	NA	616.89	32.69	24.92	1.64
trial-2	6	G248	G248_L1	AA	AA	AA	CC	Male	1	14	AUT	Dead	0	0	NA	NA	NA	NA	NA	1114.52	38.05	NA	NA
trial-2	6	G248	G248_L2	AA	AA	AA	CC	Female	0	14	AUT	Dead	0	0	NA	NA	NA	NA	NA	833.22	34.54	NA	NA
trial-2	6	G248	G248_L3	AA	AA	AA	CC	Male	1	14	AUT	Dead	0	0	NA	NA	NA	NA	NA	1048.92	37.28	NA	NA
trial-2	6	G248	G248_L4	AA	AA	AA	CC	Male	1	14	AUT	Dead	0	0	NA	NA	NA	NA	NA	544.12	31.07	NA	NA
trial-2	6	G248	G248_L5	AA	AA	AA	CC	Male	1	14	AUT	Dead	0	0	NA	NA	NA	NA	NA	967.62	35.68	NA	NA
trial-2	6	G248	G248_L6	AA	AA	AA	CC	Female	0	14	AUT	Dead	0	0	NA	NA	NA	NA	NA	913.22	37.13	NA	NA
trial-2	6	G248	G248_L7	AA	AA	AA	CC	Female	0	14	AUT	Dead	0	0	NA	NA	NA	NA	NA	986.30	36.84	NA	NA
trial-2	6	G247	G247_L4	BB	BB	BB	CD	Female	0	14	VIA	UNIF	1	1	0.00	0.00	95.13	1.21	7.75	834.39	35.49	26.52	1.36
trial-2	6	G247	G247_L5	BB	BB	BB	CD	Female	0	14	VIA	UNIF	1	1	0.00	0.00	112.15	1.13	NA	846.49	35.70	25.52	1.31
trial-2	6	G247	G247_L6	BB	BB	BB	CD	Female	0	14	VIA	UNIF	1	1	0.61	0.00	110.72	1.91	10.12	598.19	31.25	24.22	1.42
trial-2	6	G247	G247_L7	BB	BB	BB	CD	Male	1	14	VIA	UNIF	1	1	0.00	0.00	84.20	0.87	NA	829.39	35.21	25.52	1.19
trial-2	6	G247	G247_L8	BB	BB	BB	CD	Male	1	14	VIA	UNIF	1	1	0.00	0.00	89.94	1.06	NA	860.19	36.07	29.32	1.44
trial-2	6	G247	G247_R1	BB	BB	BB	CD	Female	0	14	VIA	UNIF	1	1	0.00	0.00	95.92	1.08	12.41	1041.49	36.33	24.82	0.95
trial-2	6	G248	G248_R7	AA	AA	AA	CC	Male	1	14	AUT	Dead	0	0	NA	NA	NA	NA	NA	1059.82	36.44	NA	NA
trial-2	6	G247	G247_R2	BB	BB	BB	CD	Male	1	14	VIA	UNIF	1	1	0.00	0.00	92.49	0.81	NA	871.59	34.94	27.02	1.41
trial-2	6	G249	G249_L2	BB	BB	BB	CD	Male	1	19	DEC	Dead	0	0	NA	NA	NA	NA	NA	872.52	35.89	NA	NA
trial-2	6	G249	G249_L3	BB	BB	BB	CD	Male	1	19	DEC	Dead	0	0	NA	NA	NA	NA	NA	895.82	37.58	NA	NA
trial-2	6	G249	G249_L4	BB	BB	BB	CD	Female	0	19	AUT	Dead	0	0	NA	NA	NA	NA	NA	700.12	34.31	NA	NA
trial-2	6	G249	G249_L5	BB	BB	BB	CD	Female	0	19	AUT	Dead	0	0	NA	NA	NA	NA	NA	725.62	33.26	NA	NA
trial-2	6	G249	G249_L6	BB	BB	BB	CD	Male	1	19	MEC-B	HV-MEC	0	1	8.29	5.01	24.26	0.67	39.28	815.59	33.74	26.32	0.99
trial-2	6	G249	G249_L7	BB	BB	BB	CD	Male	1	19	DEC	Dead	0	0	NA	NA	NA	NA	NA	1010.99	37.66	NA	NA
trial-2	6	G247	G247_R3	BB	BB	BB	CD	Female	0	14	VIA	UNIF	1	1	0.00	0.00	92.14	1.25	NA	783.29	34.19	27.22	1.49
trial-2	6	G247	G247_R4	BB	BB	BB	CD	Female	0	14	VIA	UNIF	1	1	0.00	0.00	116.14	1.47	NA	632.99	31.36	22.82	1.35
trial-2	6	G247	G247_R5	BB	BB	BB	CD	Female	0	14	VIA	UNIF	1	1	0.00	0.00	86.81	1.14	NA	696.99	32.31	25.12	1.45
trial-2	6	G247	G247_R6	BB	BB	BB	CD	Male	1	14	VIA	UNIF	1	1	0.00	0.00	96.70	1.21	NA	941.69	36.09	26.82	1.10
trial-2	6	G248	G248_R1	AA	AA	AA	CC	Male	1	14	VIA	UNIF	1	1	0.00	0.00	90.07	0.60	6.94	1071.59	38.30	28.82	1.17
trial-2	6	G248	G248_R2	AA	AA	AA	CC	Female	0	14	VIA	UNIF	1	1	0.00	0.00	111.54	0.88	NA	981.49	35.80	28.82	1.30
trial-2	6	G248	G248_R3	AA	AA	AA	CC	Female	0	14	VIA	UNIF	1	1	0.00	0.00	100.09	0.76	NA	1068.09	35.97	25.82	1.17
trial-2	6	G248	G248_R4	AA	AA	AA	CC	Female	0	14	VIA	UNIF	1	1	1.18	0.00	108.37	0.71	4.33	862.59	34.46	27.22	1.43
trial-2	6	G248	G248_R5	AA	AA	AA	CC	Male	1	14	VIA	UNIF	1	1	1.53	0.00	73.05	0.71	NA	1126.59	38.38	26.32	0.96
trial-2	6	G248	G248_R6	AA	AA	AA	CC	Female	0	14	VIA	UNIF	1	1	2.69	0.00	91.71	0.67	NA	824.99	33.52	24.22	1.30
trial-2	6	G249	G249_R1	BB	BB	BB	CD	Male	1	19	VIA	UNIF	1	1	0.00	0.00	80.54	0.66	13.84	769.69	34.16	26.22	1.29
trial-2	6	G249	G249_R7	BB	BB	BB	CD	Female	0	19	VIA	UNIF	1	1	1.30	0.00	66.97	0.59	3.35	637.69	32.36	24.82	1.58
trial-2	6	G249	G249_R9	BB	BB	BB	CD	Male	1	19	VIA	UNIF	1	1	1.79	0.00	70.51	0.74	NA	770.09	35.32	27.92	1.41
trial-2	6	G250	G250_L1	BB	BB	BB	CD	Male	1	11	VIA	UNIF	1	1	1.11	0.00	86.02	0.54	NA	1035.99	38.51	27.92	0.91
trial-2	6	G250	G250_L2	BB	BB	BB	CD	Male	1	11	VIA	UNIF	1	1	0.83	0.00	75.41	0.73	NA	445.99	29.72	23.72	1.67
trial-2	6	G250	G250_L3	BB	BB	BB	CD	Female	0	11	VIA	UNIF	1	1	0.00	0.00	91.68	0.76	14.96	1099.59	38.13	29.02	1.00
trial-2	6	G250	G250_L4	BB	BB	BB	CD	Male	1	11	VIA	UNIF	1	1	0.00	0.00	70.66	0.60	NA	989.39	37.27	28.02	1.03
trial-2	6	G250	G250_L5	BB	BB	BB	CD	Male	1	11	VIA	UNIF	1	1	0.68	0.00	81.40	0.93	NA	938.59	37.25	29.72	1.15
trial-2	6	G250	G250_R1	BB	BB	BB	CD	Female	0	11	MEC-H	HV-MEC	0	1	0.94	0.00	113.85	0.88	NA	1072.49	37.87	29.52	0.96
trial-2	6	G250	G250_L6	BB	BB	BB	CD	Male	1	11	VIA	UNIF	1	1	0.00	0.00	85.73	0.97	NA	1077.29	39.46	29.42	0.97
trial-2	6	G250	G250_R2	BB	BB	BB	CD	Male	1	11	VIA	UNIF	1	1	0.66	0.00	100.05	0.95	NA	1011.99	37.43	28.92	0.91
trial-2	6	G250	G250_R3	BB	BB	BB	CD	Male	1	11	VIA	UNIF	1	1	0.68	0.00	103.18	0.79	NA	1011.69	38.32	28.92	1.04
trial-2	6	G250	G250_R4	BB	BB	BB	CD	Male	1	11	VIA	UNIF	1	1	0.00	0.00	89.41	0.70	NA	878.39	36.22	26.42	1.22
trial-2	6	G250	G250_R5	BB	BB	BB	CD	Male	1	11	VIA	UNIF	1	1	0.00	0.00	82.76	0.65	NA	1069.59	37.96	28.12	0.97
trial-2	6	G251	G251_L2	AA	AA	AA	CC	Male	1	10	AUT	Dead	0	0	NA	NA	NA	NA	NA	1443.62	41.24	NA	NA
trial-2	6	G251	G251_L3	AA	AA	AA	CC	Female	0	10	AUT	Dead	0	0	NA	NA	NA	NA	NA	838.12	35.49	NA	NA
trial-2	6	G251	G251_L4	AA	AA	AA	CC	Female	0	10	AUT	Dead	0	0	NA	NA	NA	NA	NA	1023.52	36.72	NA	NA
trial-2	6	G251	G251_L5	AA	AA	AA	CC	Male	1	10	MEC-H	HV-MEC	0	1	8.28	6.88	63.47	0.89	NA	869.49	34.70	22.32	0.65
trial-2	6	G251	G251_L6	AA	AA	AA	CC	Female	0	10	AUT	Dead	0	0	NA	NA	NA	NA	NA	1295.22	39.83	NA	NA
trial-2	6	G251	G251_L1	AA	AA	AA	CC	Female	0	10	VIA	UNIF	1	1	1.46	0.00	117.30	0.90	NA	1432.29	40.04	29.92	0.85
trial-2	6	G251	G251_R1	AA	AA	AA	CC	Female	0	10	VIA	UNIF	1	1	1.07	0.00	134.03	0.80	9.69	1252.79	40.52	29.32	0.92
trial-2	6	G251	G251_R2	AA	AA	AA	CC	Female	0	10	VIA	UNIF	1	1	1.24	0.00	103.19	0.43	NA	1335.69	41.26	29.62	0.90
trial-2	6	G251	G251_R3	AA	AA	AA	CC	Female	0	10	VIA	UNIF	1	1	0.77	0.00	113.75	0.76	11.68	1283.89	39.84	28.02	0.87
